# Supplementary material for: Immune Priming Triggers Cell Wall Remodeling and Increased Resistance to Halo Blight Disease in Common Bean
Source: Plants (Basel). 2021 Jul 23;10(8):1514. doi: 10.3390/plants10081514 (PMC8401974; doi:10.3390/plants10081514)
Supplement: Supplementary file 1 [file plants-10-01514-s001.zip]

Archive with 1 entries (1 files):
- plants-1300387 Supplementary .pdf
